# Supplementary material for: Mechanical and Thermal Analysis of Duroplastic Matrix Composites over a Range of Temperatures
Source: Polymers (Basel). 2024 Feb 23;16(5):606. doi: 10.3390/polym16050606 (PMC10933775; doi:10.3390/polym16050606)
Supplement: Supplementary file 1 [file polymers-16-00606-s001.zip]

Archive with 1 entries (1 files):
- polymers-2852232-supplementary.pdf
